# Supplementary material for: Analysis of Appressorium Formation in Metarhizium anisopliae and Its Impact on the Defense Metabolism of Opisina arenosella Larvae Based on LC-MS
Source: Insects. 2026 May 6;17(5):476. doi: 10.3390/insects17050476 (PMC13207983; doi:10.3390/insects17050476)
Supplement: Supplementary file 1 [file insects-17-00476-s001.zip]

Archive with 1 entries (1 files):
- insects-4216685-supplementary.pdf
